# Supplementary material for: Fern Spores—“Ready-to-Use” Standards for Plant Genome Size Estimation Using a Flow Cytometric Approach
Source: Plants (Basel). 2022 Dec 27;12(1):140. doi: 10.3390/plants12010140 (PMC9824788; doi:10.3390/plants12010140)
Supplement: Supplementary file 1 [file plants-12-00140-s001.zip]

Archive with 2 entries (2 files):
- supplementary figures S1-S3.pdf
- supplementary tables S1-S3.pdf
